# Supplementary material for: The potential range of west Asian apple species Malus orientalis Uglitzk. under climate change
Source: BMC Plant Biol. 2024 May 9;24:381. doi: 10.1186/s12870-024-05081-w (PMC11080264; doi:10.1186/s12870-024-05081-w)
Supplement: Supplementary file 3 — Supplementary Material 3 [file 12870_2024_5081_MOESM3_ESM.xlsx]

## Sheet: TableS1
species	longitude	latitude
Malus_orientalis	35.2471	38.9637
Malus_orientalis	44.6445	41.2991
Malus_orientalis	44.7132	40.7079
Malus_orientalis	44.7135	40.703
Malus_orientalis	44.7149	40.7074
Malus_orientalis	44.7179	40.7055
Malus_orientalis	44.7183	40.7152
Malus_orientalis	44.7191	40.7092
Malus_orientalis	44.7206	40.7229
Malus_orientalis	44.7229	40.7063
Malus_orientalis	44.7235	40.7092
Malus_orientalis	44.7261	40.7134
Malus_orientalis	44.9177	40.0194
Malus_orientalis	44.9338	40.0203
Malus_orientalis	45.1675	41.2802
Malus_orientalis	45.1991	41.2993
Malus_orientalis	45.2007	41.2974
Malus_orientalis	45.2008	41.2987
Malus_orientalis	45.2013	41.2947
Malus_orientalis	45.2015	41.2971
Malus_orientalis	45.2024	41.2973
Malus_orientalis	45.2024	41.2977
Malus_orientalis	45.5157	40.0213
Malus_orientalis	45.5243	40.0282
Malus_orientalis	45.5294	40.0324
Malus_orientalis	45.5414	40.0379
Malus_orientalis	45.6748	39.7103
Malus_orientalis	45.6748	39.7104
Malus_orientalis	45.6751	39.7103
Malus_orientalis	45.6751	39.7108
Malus_orientalis	45.6752	39.7104
Malus_orientalis	45.6753	39.7109
Malus_orientalis	45.6754	39.7106
Malus_orientalis	45.6756	39.7105
Malus_orientalis	45.6757	39.7105
Malus_orientalis	45.6757	39.7105
Malus_orientalis	45.6757	39.7104
Malus_orientalis	45.6758	39.7106
Malus_orientalis	45.6758	39.7105
Malus_orientalis	45.6761	39.7113
Malus_orientalis	45.6827	39.7036
Malus_orientalis	45.6829	39.7032
Malus_orientalis	45.6831	39.7035
Malus_orientalis	45.6832	39.7028
Malus_orientalis	45.6835	39.7028
Malus_orientalis	45.6836	39.7029
Malus_orientalis	45.6896	39.7053
Malus_orientalis	45.6897	39.7049
Malus_orientalis	45.6898	39.7023
Malus_orientalis	45.6898	39.7034
Malus_orientalis	45.6899	39.7019
Malus_orientalis	45.69	39.7015
Malus_orientalis	45.6903	39.7049
Malus_orientalis	45.6904	39.7043
Malus_orientalis	45.6904	39.705
Malus_orientalis	45.6907	39.7054
Malus_orientalis	45.6907	39.7055
Malus_orientalis	45.6908	39.7034
Malus_orientalis	45.6912	39.7035
Malus_orientalis	45.6912	39.7035
Malus_orientalis	45.7797	40.4809
Malus_orientalis	45.7798	40481
Malus_orientalis	45.7809	40.4808
Malus_orientalis	45.781	40.4809
Malus_orientalis	45.7822	40.4823
Malus_orientalis	45.7824	40.4824
Malus_orientalis	45.7828	40.4828
Malus_orientalis	45.7846	40.4846
Malus_orientalis	45.7847	40.4844
Malus_orientalis	45.7847	40.4843
Malus_orientalis	45.8179	40.5316
Malus_orientalis	45.8199	40.5315
Malus_orientalis	45.8204	40.533
Malus_orientalis	45.8208	40.533
Malus_orientalis	45.8214	40.5271
Malus_orientalis	45.8224	40.531
Malus_orientalis	45.8225	40.5323
Malus_orientalis	45.8225	40.5319
Malus_orientalis	45.8228	40.531
Malus_orientalis	45.8232	40.5313
Malus_orientalis	45.8242	40.5308
Malus_orientalis	45.8247	40.531
Malus_orientalis	45.8265	40.5056
Malus_orientalis	45.8266	40.5065
Malus_orientalis	45.8267	40.5056
Malus_orientalis	45.8267	40.5056
Malus_orientalis	45.8269	40.5054
Malus_orientalis	45.827	40.5053
Malus_orientalis	45.8271	40.5047
Malus_orientalis	45.8271	40.5056
Malus_orientalis	45.8272	40.5047
Malus_orientalis	45.8273	40.5049
Malus_orientalis	45.8276	40.5045
Malus_orientalis	45.8278	40.5041
Malus_orientalis	45.8278	40.5019
Malus_orientalis	46.0015	41.4957
Malus_orientalis	46.0015	41.4957
Malus_orientalis	46.1016	40.4004
Malus_orientalis	46.1017	40.3979
Malus_orientalis	46.1019	40.3978
Malus_orientalis	46.1025	40.3988
Malus_orientalis	46.1026	40.3986
Malus_orientalis	46.1026	40.399
Malus_orientalis	46.1027	40.3982
Malus_orientalis	46.1028	40.3989
Malus_orientalis	46.1029	40.3997
Malus_orientalis	46.1029	40.3999
Malus_orientalis	46.1051	40.3886
Malus_orientalis	46.1051	40.3891
Malus_orientalis	46.1053	40.3887
Malus_orientalis	46.1056	40.3891
Malus_orientalis	46.1057	40.3889
Malus_orientalis	46.1059	40.3889
Malus_orientalis	46.106	40.3896
Malus_orientalis	46.1062	40.3897
Malus_orientalis	46.2111	35.4266
Malus_orientalis	46.238	36.2512
Malus_orientalis	46.2382	36.2514
Malus_orientalis	46.3472	35.4091
Malus_orientalis	46.3477	35.4083
Malus_orientalis	46.3833	39.0333
Malus_orientalis	46.3867	39.0418
Malus_orientalis	46.3872	39.0404
Malus_orientalis	46.388	39.0413
Malus_orientalis	46.3887	39.0412
Malus_orientalis	46.3888	39.0414
Malus_orientalis	46.3893	39.0416
Malus_orientalis	46.3906	39.0414
Malus_orientalis	46.3908	39.0409
Malus_orientalis	46.3908	39.041
Malus_orientalis	46.391	39.0408
Malus_orientalis	46.3913	39.0408
Malus_orientalis	46.3914	39.0404
Malus_orientalis	46.3918	39.0409
Malus_orientalis	46.5817	39.1193
Malus_orientalis	46.5921	39.1217
Malus_orientalis	46.5923	39.1212
Malus_orientalis	46.5941	39.12
Malus_orientalis	46.5943	39.1199
Malus_orientalis	46.5959	39.1198
Malus_orientalis	46.596	39.1201
Malus_orientalis	46.5961	39.1199
Malus_orientalis	46.5962	39.12
Malus_orientalis	46.5967	39.12
Malus_orientalis	46.5967	39.1197
Malus_orientalis	46.5986	39.1206
Malus_orientalis	46.5993	39.1219
Malus_orientalis	46.6004	39.1219
Malus_orientalis	46.6048	36.4631
Malus_orientalis	46.6059	36.4633
Malus_orientalis	46.6059	36.4633
Malus_orientalis	46.6067	39.1157
Malus_orientalis	46.6614	39.0989
Malus_orientalis	46.6858	39.0965
Malus_orientalis	46.6867	39.0951
Malus_orientalis	48.2022	33.8702
Malus_orientalis	48.2589	33.8647
Malus_orientalis	48.2862	33.8792
Malus_orientalis	48.4509	33.9635
Malus_orientalis	48.4537	33.22
Malus_orientalis	48.4546	33.2193
Malus_orientalis	48.4549	33.9535
Malus_orientalis	48.4556	33.2183
Malus_orientalis	48.465	33.9955
Malus_orientalis	48.4817	33.9592
Malus_orientalis	48.4928	33.9456
Malus_orientalis	48.4967	33.9518
Malus_orientalis	48.5754	33.2397
Malus_orientalis	48.5789	33.2335
Malus_orientalis	48.5832	33.2358
Malus_orientalis	48.5854	33.2367
Malus_orientalis	48.7399	33.3774
Malus_orientalis	48.8639	37.7537
Malus_orientalis	48.864	37.7536
Malus_orientalis	48.864	37.7544
Malus_orientalis	48.8645	37.754
Malus_orientalis	48.9225	33.8876
Malus_orientalis	49.3046	33.5746
Malus_orientalis	49.3134	33.2479
Malus_orientalis	49.3444	33.5599
Malus_orientalis	52.072	36.3253
Malus_orientalis	52.0988	36.3362
Malus_orientalis	52.0988	36.3362
Malus_orientalis	52.1269	36.3454
Malus_orientalis	52.4533	36.3522
Malus_orientalis	52.4537	36.3522
Malus_orientalis	52.4544	36.3525
Malus_orientalis	52.4544	36.3525
Malus_orientalis	52.6251	36.2901
Malus_orientalis	52.948	36.3165
Malus_orientalis	53.2584	36.0925
Malus_orientalis	53.2803	36.1002
Malus_orientalis	53.3781	36.5435
Malus_orientalis	53.5909	36.069
Malus_orientalis	53.6167	36.0776
Malus_orientalis	53.625	36.0796
Malus_orientalis	53.6276	36.0824
Malus_orientalis	53.6277	36.0747
Malus_orientalis	53.9996	36.6654
Malus_orientalis	54.0699	36.6558
Malus_orientalis	54.3022	36.7193
Malus_orientalis	54.3885	36.7583
Malus_orientalis	54.5343	36.7674
Malus_orientalis	54.661	36.6794
Malus_orientalis	54.797	36.7445
Malus_orientalis	55.1004	36.7914
Malus_orientalis	55.1005	36.7916
Malus_orientalis	55.1007	36.7896
Malus_orientalis	55.1309	36.9083
Malus_orientalis	55.1323	36.9094
Malus_orientalis	38	44.92
Malus_orientalis	40.15	44.43
Malus_orientalis	40.12	44.41
Malus_orientalis	40.21	44.45
Malus_orientalis	40.18	44.23
Malus_orientalis	41.51	41.29
Malus_orientalis	42.37	41.25
Malus_orientalis	42.38	41.22
Malus_orientalis	40.54	40.39
Malus_orientalis	40.46	40.42
Malus_orientalis	40.46	40.45
Malus_orientalis	40.4	40.34
Malus_orientalis	40.05	40.47
Malus_orientalis	40.03	40.47
Malus_orientalis	39.7	40.37
Malus_orientalis	39.28	40.2
Malus_orientalis	39.17	40.21
Malus_orientalis	39.16	40.21
Malus_orientalis	35.98	41.06
Malus_orientalis	36.63	40.55
Malus_orientalis	36.42	40.24
Malus_orientalis	36.41	40.26
Malus_orientalis	35.39	40.93
Malus_orientalis	35.36	40.92
Malus_orientalis	33.59	41.66
Malus_orientalis	33.35	41.66
Malus_orientalis	33.45	41.71
Malus_orientalis	33.53	41.7
Malus_orientalis	33.12	41.65
Malus_orientalis	33.69	41.75
Malus_orientalis	33.66	41.79
Malus_orientalis	33.68	41.82
Malus_orientalis	43.6167	37.5667
Malus_orientalis	43.6167	37.5667
Malus_orientalis	48.8333	38.75
Malus_orientalis	46.1	39.15
Malus_orientalis	46.3167	39.2333
Malus_orientalis	46.2409	39.3723
Malus_orientalis	45.9503	39.5008
Malus_orientalis	46.3386	39.5078
Malus_orientalis	45.35	39.65
Malus_orientalis	45.6667	39.7
Malus_orientalis	39.1561	40.2064
Malus_orientalis	39.1706	40.2092
Malus_orientalis	39.1706	40.2092
Malus_orientalis	42.3814	40.2189
Malus_orientalis	42.3814	40.2192
Malus_orientalis	39.2833	40.2244
Malus_orientalis	36.4247	40.2444
Malus_orientalis	36.4131	40.2572
Malus_orientalis	36.5161	40.305
Malus_orientalis	40.4033	40.3442
Malus_orientalis	39.695	40.3667
Malus_orientalis	44.2667	40.3667
Malus_orientalis	39.695	40.3831
Malus_orientalis	40.5403	40.3906
Malus_orientalis	40.4647	40.4231
Malus_orientalis	40.4608	40.445
Malus_orientalis	40.0292	40.465
Malus_orientalis	40.0456	40.4664
Malus_orientalis	36.6283	40.5481
Malus_orientalis	44.97	40.58
Malus_orientalis	44.9667	40.5833
Malus_orientalis	44.6333	40.6
Malus_orientalis	44.9833	40.6167
Malus_orientalis	35.3575	40.9167
Malus_orientalis	35.385	40.9342
Malus_orientalis	44.3997	40.9789
Malus_orientalis	45.3536	40.9892
Malus_orientalis	45	41
Malus_orientalis	42.1831	41.0194
Malus_orientalis	45.1197	41.0233
Malus_orientalis	35.9772	41.0628
Malus_orientalis	44.6519	41.1306
Malus_orientalis	42.3814	41.2189
Malus_orientalis	42.3814	41.2192
Malus_orientalis	42.365	41.2489
Malus_orientalis	41.5103	41.2925
Malus_orientalis	43.3083	41.3083
Malus_orientalis	43.3083	41.3083
Malus_orientalis	42.4302	41.4012
Malus_orientalis	45.8047	41.5353
Malus_orientalis	42.14	41.6431
Malus_orientalis	33.3	41.65
Malus_orientalis	33.1158	41.6514
Malus_orientalis	33.5858	41.6594
Malus_orientalis	33.3506	41.6639
Malus_orientalis	44.6831	41.6808
Malus_orientalis	33.5325	41.6967
Malus_orientalis	33.4542	41.7061
Malus_orientalis	43.505	41.7068
Malus_orientalis	43.3983	41.7075
Malus_orientalis	43.3083	41.7317
Malus_orientalis	43.3083	41.7317
Malus_orientalis	33.6928	41.7564
Malus_orientalis	33.6642	41.7897
Malus_orientalis	43.4717	41.7976
Malus_orientalis	45.8303	41.8022
Malus_orientalis	33.6775	41.8189
Malus_orientalis	46.2811	41.8425
Malus_orientalis	43.9889	41.8756
Malus_orientalis	43.9886	41.8756
Malus_orientalis	43.3	41.9
Malus_orientalis	43.2208	41.9825
Malus_orientalis	47.9664	42.0099
Malus_orientalis	46.0998	42.1459
Malus_orientalis	46.4465	42.3512
Malus_orientalis	47.1522	42.3768
Malus_orientalis	47.0657	42.4023
Malus_orientalis	44.9425	42.4308
Malus_orientalis	44.9422	42.4308
Malus_orientalis	44.4831	42.4414
Malus_orientalis	44.4833	42.4417
Malus_orientalis	41.372	42.4537
Malus_orientalis	43.0681	42.4672
Malus_orientalis	43.0681	42.4675
Malus_orientalis	44.9325	42.5183
Malus_orientalis	44.9325	42.5186
Malus_orientalis	47.2568	43.0119
Malus_orientalis	47.1917	43.0623
Malus_orientalis	40.0678	43.621
Malus_orientalis	40.3833	43.65
Malus_orientalis	40.8333	43.6667
Malus_orientalis	40.2667	43.6833
Malus_orientalis	40.7833	43.7
Malus_orientalis	41.5	43.8333
Malus_orientalis	40.7167	43.8833
Malus_orientalis	40.6833	43.9333
Malus_orientalis	39.27	43.96
Malus_orientalis	39.2773	43.9661
Malus_orientalis	40.8333	44
Malus_orientalis	39.8333	44
Malus_orientalis	40	44
Malus_orientalis	40.83	44
Malus_orientalis	39.83	44
Malus_orientalis	40.1333	44
Malus_orientalis	40.2833	44.0333
Malus_orientalis	40.1667	44.05
Malus_orientalis	40.8333	44.1667
Malus_orientalis	40	44.1667
Malus_orientalis	40.1667	44.1667
Malus_orientalis	40.18	44.23
Malus_orientalis	40.1667	44.3333
Malus_orientalis	40.12	44.41
Malus_orientalis	40.15	44.43
Malus_orientalis	40.21	44.45
Malus_orientalis	39	44.5
Malus_orientalis	39.5	44.5
Malus_orientalis	39	44.5
Malus_orientalis	38.1694	44.5417
Malus_orientalis	39.1667	44.6667
Malus_orientalis	37.4106	44.8708
Malus_orientalis	38	44.92
